# Supplementary material for: The Role of Microorganisms and Carbon-to-Nitrogen Ratios for Microbial Protein Production from Bioethanol
Source: Appl Environ Microbiol. 2022 Oct 26;88(22):e01188-22. doi: 10.1128/aem.01188-22 (PMC9680612; doi:10.1128/aem.01188-22)
Supplement: Supplemental file 2 — Data Set S1. Download aem.01188-22-s0002.xlsx, XLSX file, 0.2 MB [file aem.01188-22-s0002.xlsx]

## Sheet: Table_of_contents
Supplemental Table	Table Name	Description
B1	PFD	Process flow diagram
B2	Mass Balance	Summary of all mass balance calculations related to the microbial protein production process
B3	Energy Balance	The calculated energy demand for each unit operation in the microbial protein production process (i.e. Aeration and agitation, Reactor cooling, Sterilization, heat treatment, Centrifugation, Drying)
B4	COD-removal	Cost calculations for COD-removal by an anaerobic digestion step
B5	Cost estimation	Overview of all calculated costs

## Sheet: Mass_balance_B2
g COD/ g EtOH		Yield on O2 (YOX) g biomass/ g O2		g COD/ g biomass						Liquid Flows							Liquid Flows									Liquid Flows
2.08		0.484703		1.41448
Experimental data											C-substrate							IN Centrifuge								Liquid out Centrifuge
Condition		µ (h-1)		Biomass yield (gCDW/g EtOH)		Protein (gprotein/gCDW)		biomass yield (gCDW/gTAN)		C/N in biomass	Flow rate							Flow rate								Flow rate
		Average	stdev	Average	stdev	Average	stdev	Average	stdev				max	min	Unit	C/N				max	min	Unit						max	min	Unit
C/N 5	C. glutamicum	0.0459747	0.00305477	0.373968	0.00279786	0.628821	0.0482012	8.63549	2.68843	14.0557	C/N 5	C. glutamicum	6.30238	6.44111	m3/h	5	C-lim	C/N 5	C. glutamicum	6.8962	6.8962	m3/h				C/N 5	C. glutamicum	6.46946	6.40555	m3/h
	W. anomalus	0.153928	0.000603004	0.698231	0.00875697	0.186917	0.0139719	18.7877	1.79381	16.3785		W. anomalus	12.4006	16.5341	m3/h	5	C-lim		W. anomalus	23.0892	23.0892	m3/h					W. anomalus	21.5215	20.7377	m3/h
	C. saturnus	0.159359	0.00322492	0.821589	0.0224486	0.0692244	0.0299214	30.0883	2.6389	22.2917		C. saturnus	10.9105	14.5473	m3/h	5	C-lim		C. saturnus	23.9038	23.9038	m3/h					C. saturnus	22.2808	21.4693	m3/h
	M. pulcherrima	0.104468	0.00546699	0.465461	0.00569819	0.314284	0.0126554	7.74183	1.66273	10.1242		M. pulcherrima	12.6248	14.636	m3/h	5	C-lim		M. pulcherrima	15.6702	15.6702	m3/h					M. pulcherrima	14.6063	14.2826	m3/h
	M. extorquens	0.169806	0.0107065	0.166755	0.0241469	0.179803	0.0467259	12.4567	2.18489	45.4698		M. extorquens	23.2776	23.7898	m3/h	5	C-lim		M. extorquens	25.4709	25.4709	m3/h					M. extorquens	24.7681	24.6628	m3/h
C/N 20	C. glutamicum	0.0341823	0.00851086	0.350037	0.0401881	0.252655	0.0143738	9.96807	0.28562	17.3339	C/N 20	C. glutamicum	5.00936	5.03834	m3/h	20	N-lim	C/N 20	C. glutamicum	5.12735	5.12735	m3/h				C/N 20	C. glutamicum	4.85241	4.81634	m3/h
	W. anomalus	0.201757	0.00790216	0.643748	0.0408776	0.153802	0.00399809	19.9524	1.81358	18.866		W. anomalus	18.7138	24.9517	m3/h	20	N-lim		W. anomalus	30.2635	30.2635	m3/h					W. anomalus	28.2086	27.1812	m3/h
	C. saturnus	0.18897	0.0112332	0.742402	0.00450633	0.125924	0.0134839	32.7681	0.839851	26.8666		C. saturnus	14.3178	19.0904	m3/h	20	C-lim		C. saturnus	28.3456	28.3456	m3/h					C. saturnus	26.421	25.4587	m3/h
	M. pulcherrima	0.104884	0.0304289	0.34995	0.028727	0.384026	0.0105051	10.8087	1.00204	18.8004		M. pulcherrima	15.3705	15.4595	m3/h	20	N-lim		M. pulcherrima	15.7326	15.7326	m3/h					M. pulcherrima	14.8178	14.6978	m3/h
	M. extorquens	0.136887	0.0090454	0.126698	0.0314961	0.146075	0.011594	24.4431	3.99971	117.432		M. extorquens	20.0605	20.1766	m3/h	20	C-lim		M. extorquens	20.533	20.533	m3/h					M. extorquens	20.0728	20.0123	m3/h
C/N 60	C. glutamicum	0.0628826	0.0148856	0.332569	0.0142513	0.21502	0.0119984	17.6139	0.367719	32.2384	C/N 60	C. glutamicum	9.35891	9.37718	m3/h	60	N-lim	C/N 60	C. glutamicum	9.4324	9.4324	m3/h				C/N 60	C. glutamicum	9.13034	9.0922	m3/h
	W. anomalus	0.21412	0.00158047	0.398062	0.0120748	0.185457	0.0120456	31.2663	3.78001	47.8109		W. anomalus	31.8677	31.9299	m3/h	60	N-lim		W. anomalus	32.1179	32.1179	m3/h					W. anomalus	30.2922	30.0617	m3/h
	C. saturnus	0.220036	0.00996878	0.70614	0.0121445	0.0954365	0.0196389	54.1186	4.31362	46.6504		C. saturnus	22.6248	32.8121	m3/h	60	N-lim		C. saturnus	33.0053	33.0053	m3/h					C. saturnus	30.7643	29.6438	m3/h
	M. pulcherrima	0.105496	0.0329978	0.301304	0.0132499	0.181118	0.0432228	26.8836	4.93404	54.3104		M. pulcherrima	15.7011	15.7317	m3/h	60	N-lim		M. pulcherrima	15.8244	15.8244	m3/h					M. pulcherrima	15.051	14.9533	m3/h
	M. extorquens	0.0703333	0.00351351	0.143466	0.0121689	0.0506976	0.0295374	10.0943	0.812569	42.8282		M. extorquens	10.4678	10.4882	m3/h	60	N-lim		M. extorquens	10.55	10.55	m3/h					M. extorquens	10.3564	10.3319	m3/h
Condition		volumetric productivity (kg biomass/m3 h)		theoretical OUR (kg O2/m3 h)		theoretical OUR (mmol O2/L h)		Real Yield (gCDW/gEtOH)			Composition							Composition								Composition
		max	min	max	min	max	min	max	min				max	min	Unit					max	min	Unit						max	min	Unit	Control
C/N 5	C. glutamicum	1.25697	0.963474	2.59329	1.98776	81.0402	62.1175	0.253918	0.253915		Ethanol		80	60	g/L			C/N 5	C. glutamicum	19.1384	14.6696	kg biomass/m3				C/N 5	C. glutamicum	9.35524	7.24236	kg desintegrated biomass/m3	188.546	144.521	188.546	144.521	TRUE	TRUE
	W. anomalus	4.20849	3.22582	8.6826	6.65524	271.331	207.976	0.474077	0.474077		Mineral salts & ammonia								W. anomalus	20.999	20.999	kg biomass/m3					W. anomalus	10.331	10.7215	kg desintegrated biomass/m3	692.645	692.645	692.645	692.645	TRUE	TRUE
	C. saturnus	4.35696	3.33962	8.98892	6.89003	280.904	215.313	0.557828	0.557828		Flow rate								C. saturnus	20.9988	20.9988	kg biomass/m3					C. saturnus	10.3309	10.7214	kg desintegrated biomass/m3	717.075	717.075	717.075	717.075	TRUE	TRUE
	M. pulcherrima	2.85622	2.1893	5.89273	4.51679	184.148	141.15	0.316038	0.316037				max	min	Unit				M. pulcherrima	20.9993	18.2584	kg biomass/m3					M. pulcherrima	10.3312	9.18627	kg desintegrated biomass/m3	470.093	408.734	470.093	408.734	TRUE	TRUE
	M. extorquens	4.64259	3.55856	9.57821	7.34173	299.319	229.429	0.113224	0.113223		C/N 5	C. glutamicum	0.593818	0.45509	m3/h				M. extorquens	8.53396	6.54123	kg biomass/m3					M. extorquens	4.02448	3.0979	kg desintegrated biomass/m3	310.525	238.015	310.525	238.015	TRUE	TRUE
C/N 20	C. glutamicum	0.934565	0.716347	1.92812	1.47791	60.2537	46.1846	0.205819	0.205763			W. anomalus	10.6887	6.55514	m3/h			C/N 20	C. glutamicum	16.5841	12.5066	kg biomass/m3				C/N 20	C. glutamicum	8.03591	6.10553	kg desintegrated biomass/m3	121.475	91.6085	121.475	91.6085	TRUE	TRUE
	W. anomalus	5.51615	4.22814	11.3805	8.72315	355.639	272.599	0.411774	0.411774			C. saturnus	12.9933	9.3565	m3/h				W. anomalus	21	21	kg biomass/m3					W. anomalus	10.3315	10.722	kg desintegrated biomass/m3	907.905	907.905	907.905	907.905	TRUE	TRUE
	C. saturnus	5.16656	3.96018	10.6592	8.17033	333.101	255.323	0.504066	0.504066			M. pulcherrima	3.04547	1.03426	m3/h				C. saturnus	20.999	20.999	kg biomass/m3					C. saturnus	10.331	10.7214	kg desintegrated biomass/m3	850.325	850.325	850.325	850.325	TRUE	TRUE
	M. pulcherrima	2.86759	2.19801	5.91617	4.53476	184.88	141.711	0.223176	0.223115			M. extorquens	2.19325	1.68113	m3/h				M. pulcherrima	17.9827	13.5614	kg biomass/m3					M. pulcherrima	8.75544	6.65668	kg desintegrated biomass/m3	404.164	304.793	404.164	304.793	TRUE	TRUE
	M. extorquens	3.74257	2.86869	7.72136	5.91844	241.293	184.951	0.0860261	0.0860254		C/N 20	C. glutamicum	0.117997	0.0890098	m3/h				M. extorquens	6.93166	5.22878	kg biomass/m3					M. extorquens	3.25153	2.46016	kg desintegrated biomass/m3	203.326	153.375	203.326	153.375	TRUE	TRUE
C/N 60	C. glutamicum	1.71925	1.31781	3.54701	2.71879	110.844	84.9623	0.12103	0.12093			W. anomalus	11.5497	5.31181	m3/h			C/N 60	C. glutamicum	9.9041	7.43644	kg biomass/m3				C/N 60	C. glutamicum	4.69199	3.53774	kg desintegrated biomass/m3	133.456	100.205	133.456	100.205	TRUE	TRUE
	W. anomalus	5.85416	4.48723	12.0778	9.25767	377.432	289.302	0.21484	0.214663			C. saturnus	14.0277	9.25512	m3/h				W. anomalus	17.5807	13.2004	kg biomass/m3					W. anomalus	8.54792	6.46738	kg desintegrated biomass/m3	806.653	605.671	806.653	605.671	TRUE	TRUE
	C. saturnus	6.0159	4.61121	12.4115	9.51346	387.86	297.296	0.37145	0.341499			M. pulcherrima	0.362057	0.273114	m3/h				C. saturnus	21	21	kg biomass/m3					C. saturnus	10.3315	10.722	kg desintegrated biomass/m3	990.16	990.16	990.16	990.16	TRUE	TRUE
	M. pulcherrima	2.88432	2.21084	5.95069	4.56122	185.959	142.538	0.184725	0.184573			M. extorquens	0.472531	0.356449	m3/h				M. pulcherrima	15.1164	11.3501	kg biomass/m3					M. pulcherrima	7.28816	5.50801	kg desintegrated biomass/m3	341.725	256.582	341.725	256.582	TRUE	TRUE
	M. extorquens	1.92295	1.47395	3.96728	3.04093	123.978	95.0291	0.0693612	0.0693041		C/N 60	C. glutamicum	0.073484	0.0552206	m3/h				M. extorquens	5.67595	4.26176	kg biomass/m3					M. extorquens	2.65149	1.99557	kg desintegrated biomass/m3	85.5447	64.2308	85.5447	64.2308	TRUE	TRUE
Condition		Productivity (ton biomass/ year)										W. anomalus	0.250218	0.18803	m3/h			IN spray dryer								Waste water
		min	max									C. saturnus	10.3806	0.193225	m3/h			Flow rate
C/N 5	C. glutamicum	1610.94	1234.79									M. pulcherrima	0.123281	0.0926416	m3/h					max	min	Unit				Flow rate
	W. anomalus	5393.6	4134.21									M. extorquens	0.0821908	0.0617634	m3/h			C/N 5	C. glutamicum	0.426743	0.490649	m3/h						max	min	Unit
	C. saturnus	5583.88	4280.06								Composition								W. anomalus	1.56769	2.35153	m3/h				C/N 5	C. glutamicum	5.87564	5.95046	m3/h
	M. pulcherrima	3660.54	2805.81								C/N 5	C. glutamicum	103.364	103.382	kg TAN/m3				C. saturnus	1.62298	2.43447	m3/h					W. anomalus	10.8329	14.1826	m3/h
	M. extorquens	5949.95	4560.65									W. anomalus	11.299	18.4238	kg TAN/m3				M. pulcherrima	1.06398	1.38765	m3/h					C. saturnus	9.2875	12.1128	m3/h
C/N 20	C. glutamicum	1197.74	918.07									C. saturnus	8.17794	11.3567	kg TAN/m3				M. extorquens	0.702821	0.808063	m3/h					M. pulcherrima	11.5608	13.2483	m3/h
	W. anomalus	7069.5	5418.79									M. pulcherrima	40.3728	103.364	kg TAN/m3			C/N 20	C. glutamicum	0.274939	0.311011	m3/h					M. extorquens	22.5748	22.9817	m3/h
	C. saturnus	6621.47	5075.37									M. extorquens	103.364	103.364	kg TAN/m3				W. anomalus	2.05489	3.08234	m3/h				C/N 20	C. glutamicum	4.73442	4.72733	m3/h
	M. pulcherrima	3675.1	2816.97								C/N 20	C. glutamicum	103.364	103.364	kg TAN/m3				C. saturnus	1.92457	2.88685	m3/h					W. anomalus	16.6589	21.8694	m3/h
	M. extorquens	4796.48	3676.51									W. anomalus	3.94503	8.57787	kg TAN/m3				M. pulcherrima	0.914757	1.03477	m3/h					C. saturnus	12.3933	16.2036	m3/h
C/N 60	C. glutamicum	2203.39	1688.9									C. saturnus	2.48514	3.76665	kg TAN/m3				M. extorquens	0.460194	0.520709	m3/h					M. pulcherrima	14.4558	14.4247	m3/h
	W. anomalus	7502.69	5750.83									M. pulcherrima	103.364	103.364	kg TAN/m3			C/N 60	C. glutamicum	0.302056	0.340196	m3/h					M. extorquens	19.6003	19.6559	m3/h
	C. saturnus	7709.98	5909.72									M. extorquens	103.364	103.364	kg TAN/m3				W. anomalus	1.82572	2.05625	m3/h				C/N 60	C. glutamicum	9.05686	9.03698	m3/h
	M. pulcherrima	3696.55	2833.41								C/N 60	C. glutamicum	103.364	103.364	kg TAN/m3				C. saturnus	2.24106	3.36159	m3/h					W. anomalus	30.042	29.8737	m3/h
	M. extorquens	2464.46	1889.01									W. anomalus	103.364	103.364	kg TAN/m3				M. pulcherrima	0.773438	0.871097	m3/h					C. saturnus	20.3837	29.4505	m3/h
												C. saturnus	2.48514	103.364	kg TAN/m3				M. extorquens	0.193616	0.218063	m3/h					M. pulcherrima	14.9277	14.8607	m3/h
												M. pulcherrima	103.364	103.364	kg TAN/m3			Composition									M. extorquens	10.2742	10.2702	m3/h
												M. extorquens	103.364	103.364	kg TAN/m3					max	min	Unit				Composition
											IN Bioreactor									300	200	kg biomass/m3						max	min	Unit
											Flow rate							Out spray dryer								C/N 5	C. glutamicum	6.66996	5.11976	kg TAN/m3
									Control				max	min	Unit			Flow rate									W. anomalus	4.66699	4.70604	kg TAN/m3
								TRUE	5	5	C/N 5	C. glutamicum	6.8962	6.8962	m3/h					max	min	Unit	Control				C. saturnus	4.48134	4.52039	kg TAN/m3
								TRUE	5	5		W. anomalus	23.0892	23.0892	m3/h			C/N 5	C. glutamicum	0.133357	0.102219	m3/h	128.023	128.023	TRUE		M. pulcherrima	5.00454	4.37172	kg TAN/m3
								TRUE	5	5		C. saturnus	23.9038	23.9038	m3/h				W. anomalus	0.489902	0.489902	m3/h	470.306	470.306	TRUE		M. extorquens	8.32426	6.38187	kg TAN/m3
								TRUE	5	5		M. pulcherrima	15.6702	15.6702	m3/h				C. saturnus	0.507181	0.507181	m3/h	486.894	486.894	TRUE	C/N 20	C. glutamicum	0.805591	0.612553	kg TAN/m3
								TRUE	5	5		M. extorquens	25.4709	25.4709	m3/h				M. pulcherrima	0.332493	0.289094	m3/h	319.193	319.193	TRUE		W. anomalus	1.03515	1.0742	kg TAN/m3
								TRUE	20	20	C/N 20	C. glutamicum	5.12735	5.12735	m3/h				M. extorquens	0.219632	0.168346	m3/h	210.846	210.846	TRUE		C. saturnus	1.34747	1.38652	kg TAN/m3
								TRUE	20	20		W. anomalus	30.2635	30.2635	m3/h			C/N 20	C. glutamicum	0.0859184	0.0647939	m3/h	82.4817	82.4817	TRUE		M. pulcherrima	0.877544	0.667668	kg TAN/m3
								TRUE	20	20		C. saturnus	28.3456	28.3456	m3/h				W. anomalus	0.642154	0.642154	m3/h	616.468	616.468	TRUE		M. extorquens	2.29879	1.73481	kg TAN/m3
								TRUE	20	20		M. pulcherrima	15.7326	15.7326	m3/h				C. saturnus	0.601428	0.601428	m3/h	577.371	577.371	TRUE	C/N 60	C. glutamicum	0.471199	0.355774	kg TAN/m3
								TRUE	20	20		M. extorquens	20.533	20.533	m3/h				M. pulcherrima	0.285862	0.215578	m3/h	274.427	274.427	TRUE		W. anomalus	0.856792	0.648738	kg TAN/m3
								TRUE	60	60	C/N 60	C. glutamicum	9.4324	9.4324	m3/h				M. extorquens	0.143811	0.108481	m3/h	138.058	138.058	TRUE		C. saturnus	1.03515	1.0742	kg TAN/m3
								TRUE	60	60		W. anomalus	32.1179	32.1179	m3/h			C/N 60	C. glutamicum	0.0943926	0.0708742	m3/h	90.6169	90.6169	TRUE		M. pulcherrima	0.730816	0.552801	kg TAN/m3
								TRUE	60	65.2623		C. saturnus	33.0053	33.0053	m3/h				W. anomalus	0.570539	0.428386	m3/h	547.717	547.717	TRUE		M. extorquens	0.267149	0.201557	kg TAN/m3
								TRUE	60	60		M. pulcherrima	15.8244	15.8244	m3/h				C. saturnus	0.700332	0.700332	m3/h	672.319	672.319	TRUE	C/N 5	C. glutamicum	13.2369	10.2483	kg COD/m3
								TRUE	60	60		M. extorquens	10.55	10.55	m3/h				M. pulcherrima	0.241699	0.181479	m3/h	232.031	232.031	TRUE		W. anomalus	14.6171	15.1695	kg COD/m3
											Composition								M. extorquens	0.060505	0.0454299	m3/h	58.0848	58.0848	TRUE		C. saturnus	14.617	15.1693	kg COD/m3
													max	min	Unit			Composition					98.1298	98.1298	TRUE		M. pulcherrima	14.6174	12.9979	kg COD/m3
											C/N 5	C. glutamicum	73.1114	56.0405	kg substrate/m3					max	min	Unit	470.306	470.306	TRUE		M. extorquens	5.69669	4.38607	kg COD/m3
												W. anomalus	42.9657	42.9657	kg substrate/m3					960	960	kg biomass/m3	486.894	486.894	TRUE	C/N 20	C. glutamicum	33.1564	25.1021	kg COD/m3
												C. saturnus	36.5146	36.5146	kg substrate/m3								277.53	277.53	TRUE		W. anomalus	20.5767	21.1291	kg COD/m3
												M. pulcherrima	64.4522	56.0399	kg substrate/m3								161.613	161.613	TRUE		C. saturnus	14.6171	15.1694	kg COD/m3
												M. extorquens	73.1114	56.0399	kg substrate/m3								62.2022	62.2022	TRUE		M. pulcherrima	22.2635	16.8995	kg COD/m3
											C/N 20	C. glutamicum	78.1589	58.9584	kg substrate/m3								616.468	616.468	TRUE		M. extorquens	4.60338	3.484	kg COD/m3
												W. anomalus	49.4689	49.4689	kg substrate/m3								577.371	577.371	TRUE	C/N 60	C. glutamicum	83.2494	62.6304	kg COD/m3
												C. saturnus	40.4094	40.4094	kg substrate/m3								206.955	206.955	TRUE		W. anomalus	45.9588	34.6797	kg COD/m3
												M. pulcherrima	78.1589	58.9584	kg substrate/m3								104.142	104.142	TRUE		C. saturnus	40.3112	50.8677	kg COD/m3
												M. extorquens	78.1589	58.9584	kg substrate/m3								68.0392	68.0392	TRUE		M. pulcherrima	26.3364	19.9273	kg COD/m3
											C/N 60	C. glutamicum	79.3768	59.6487	kg substrate/m3								411.251	411.251	TRUE		M. extorquens	51.2953	38.6236	kg COD/m3
												W. anomalus	79.3768	59.6487	kg substrate/m3								672.319	672.319	TRUE		min	4.60338	3.484
												C. saturnus	54.8391	59.6487	kg substrate/m3								174.219	174.219	TRUE		max	83.2494	62.6304
												M. pulcherrima	79.3768	59.6487	kg substrate/m3								43.6127	43.6127	TRUE
									Control			M. extorquens	79.3768	59.6487	kg substrate/m3											Waste water treatment
									8.90051	6.82232	C/N 5	C. glutamicum	8.90051	6.82232	kg TAN/m3
									5.23061	5.23061		W. anomalus	5.23061	5.23061	kg TAN/m3											Flow rate
									4.44526	4.44526		C. saturnus	4.44526	4.44526	kg TAN/m3													max	min	Unit
									7.84635	6.82225		M. pulcherrima	7.84635	6.82225	kg TAN/m3											C/N 5	C. glutamicum	39.1903	30.4649	kg TAN/h
									8.90051	6.82225		M. extorquens	8.90051	6.82225	kg TAN/m3												W. anomalus	50.5569	66.7436	kg TAN/h
									2.37875	1.79439	C/N 20	C. glutamicum	2.37875	1.79439	kg TAN/m3												C. saturnus	41.6204	54.7547	kg TAN/h
									1.50557	1.50557		W. anomalus	1.50557	1.50557	kg TAN/m3												M. pulcherrima	57.8564	57.9179	kg TAN/h
									1.22985	1.22985		C. saturnus	1.22985	1.22985	kg TAN/m3												M. extorquens	187.919	146.666	kg TAN/h
									2.37875	1.79439		M. pulcherrima	2.37875	1.79439	kg TAN/m3											C/N 20	C. glutamicum	3.814	2.89574	kg TAN/h
									2.37875	1.79439		M. extorquens	2.37875	1.79439	kg TAN/m3												W. anomalus	17.2445	23.4922	kg TAN/h
									0.805271	0.605132	C/N 60	C. glutamicum	0.805271	0.605132	kg TAN/m3												C. saturnus	16.6995	22.4665	kg TAN/h
									0.805271	0.605132		W. anomalus	0.805271	0.605132	kg TAN/m3												M. pulcherrima	12.6856	9.63091	kg TAN/h
									0.781604	0.605132		C. saturnus	0.556338	0.556338	kg TAN/m3												M. extorquens	45.0569	34.0992	kg TAN/h
									0.805271	0.605132		M. pulcherrima	0.805271	0.605132	kg TAN/m3											C/N 60	C. glutamicum	4.26758	3.21512	kg TAN/h
									0.805271	0.605132		M. extorquens	0.805271	0.605132	kg TAN/m3												W. anomalus	25.7398	19.3802	kg TAN/h
											IN heat treatment																C. saturnus	21.1002	31.6359	kg TAN/h
											Flow rate																M. pulcherrima	10.9094	8.21499	kg TAN/h
													max	min	Unit												M. extorquens	2.74474	2.07002	kg TAN/h
											C/N 5	C. glutamicum	6.8962	6.8962	m3/h											C/N 5	C. glutamicum	77.7754	60.9821	kg COD/h
												W. anomalus	23.0892	23.0892	m3/h												W. anomalus	158.345	215.142	kg COD/h
												C. saturnus	23.9038	23.9038	m3/h												C. saturnus	135.755	183.743	kg COD/h
												M. pulcherrima	15.6702	15.6702	m3/h												M. pulcherrima	168.988	172.201	kg COD/h
												M. extorquens	25.4709	25.4709	m3/h												M. extorquens	128.602	100.799	kg COD/h
											C/N 20	C. glutamicum	5.12735	5.12735	m3/h											C/N 20	C. glutamicum	156.976	118.666	kg COD/h
												W. anomalus	30.2635	30.2635	m3/h												W. anomalus	342.784	462.079	kg COD/h
												C. saturnus	28.3456	28.3456	m3/h												C. saturnus	181.153	245.799	kg COD/h
												M. pulcherrima	15.7326	15.7326	m3/h												M. pulcherrima	321.836	243.77	kg COD/h
												M. extorquens	20.533	20.533	m3/h												M. extorquens	90.2277	68.4811	kg COD/h
											C/N 60	C. glutamicum	9.4324	9.4324	m3/h											C/N 60	C. glutamicum	753.978	565.99	kg COD/h
												W. anomalus	32.1179	32.1179	m3/h												W. anomalus	1380.69	1036.01	kg COD/h
												C. saturnus	33.0053	33.0053	m3/h												C. saturnus	821.693	1498.08	kg COD/h
												M. pulcherrima	15.8244	15.8244	m3/h												M. pulcherrima	393.141	296.132	kg COD/h
												M. extorquens	10.55	10.55	m3/h												M. extorquens	527.018	396.671	kg COD/h
									C/N in biomass	control	Composition
													max	min	Unit
								TRUE	14.0557	14.0557	C/N 5	C. glutamicum	5.73444	4.39552	kg TAN unused/m3	C-lim
								TRUE	16.3785	16.3785		W. anomalus	3.63389	3.63389	kg TAN unused/m3	C-lim
								TRUE	22.2917	22.2917		C. saturnus	3.44825	3.44825	kg TAN unused/m3	C-lim
								TRUE	10.1242	10.1242		M. pulcherrima	3.97142	3.45309	kg TAN unused/m3	C-lim
								TRUE	45.4698	45.4698		M. extorquens	7.92181	6.07208	kg TAN unused/m3	C-lim
								TRUE	17.3339	17.3339	C/N 20	C. glutamicum	0.002	0.002	kg TAN unused/m3	N-lim
								TRUE	18.866	18.866		W. anomalus	0.002	0.002	kg TAN unused/m3	N-lim
								TRUE	26.8666	26.8666		C. saturnus	0.314371	0.314371	kg TAN unused/m3	C-lim
								TRUE	18.8004	18.8004		M. pulcherrima	0.002	0.002	kg TAN unused/m3	N-lim
								TRUE	117.432	117.432		M. extorquens	1.97363	1.48879	kg TAN unused/m3	C-lim
								TRUE	32.2384	32.2384	C/N 60	C. glutamicum	0.002	0.002	kg TAN unused/m3	N-lim
								TRUE	47.8109	47.8109		W. anomalus	0.002	0.002	kg TAN unused/m3	N-lim
								TRUE	46.6504	46.6504		C. saturnus	0.002	0.002	kg TAN unused/m3	N-lim
								TRUE	54.3104	54.3104		M. pulcherrima	0.002	0.002	kg TAN unused/m3	N-lim
								TRUE	42.8282	42.8282		M. extorquens	0.002	0.002	kg TAN unused/m3	N-lim
											C/N 5	C. glutamicum	0.002	0.002	kg substrate unused/m3	C-lim
												W. anomalus	0.002	0.002	kg substrate unused/m3	C-lim
												C. saturnus	0.002	0.002	kg substrate unused/m3	C-lim
												M. pulcherrima	0.002	0.002	kg substrate unused/m3	C-lim
												M. extorquens	0.002	0.002	kg substrate unused/m3	C-lim
											C/N 20	C. glutamicum	10.4759	7.91635	kg substrate unused/m3	N-lim
												W. anomalus	2.86682	2.86682	kg substrate unused/m3	N-lim
												C. saturnus	0.002	0.002	kg substrate unused/m3	C-lim
												M. pulcherrima	4.74958	3.59797	kg substrate unused/m3	N-lim
												M. extorquens	0.002	0.002	kg substrate unused/m3	C-lim
											C/N 60	C. glutamicum	36.833	27.705	kg substrate unused/m3	N-lim
												W. anomalus	16.2827	12.2749	kg substrate unused/m3	N-lim
												C. saturnus	12.3546	17.1643	kg substrate unused/m3	N-lim
												M. pulcherrima	7.70552	5.83477	kg substrate unused/m3	N-lim
												M. extorquens	22.8581	17.212	kg substrate unused/m3	N-lim
											C/N 5	C. glutamicum	27.3406	20.9566	kg biomass/m3	C-lim
												W. anomalus	29.9986	29.9986	kg biomass/m3	C-lim
												C. saturnus	29.9984	29.9984	kg biomass/m3	C-lim
												M. pulcherrima	29.9991	26.0835	kg biomass/m3	C-lim
												M. extorquens	12.1914	9.34461	kg biomass/m3	C-lim
											C/N 20	C. glutamicum	23.6916	17.8666	kg biomass/m3	N-lim
												W. anomalus	30	30	kg biomass/m3	N-lim
												C. saturnus	29.9985	29.9985	kg biomass/m3	C-lim
												M. pulcherrima	25.6896	19.3734	kg biomass/m3	N-lim
												M. extorquens	9.90237	7.46969	kg biomass/m3	C-lim
											C/N 60	C. glutamicum	14.1487	10.6235	kg biomass/m3	N-lim
												W. anomalus	25.1153	18.8577	kg biomass/m3	N-lim
												C. saturnus	30	30	kg biomass/m3	N-lim
												M. pulcherrima	21.5948	16.2144	kg biomass/m3	N-lim
												M. extorquens	8.1085	6.08822	kg biomass/m3	N-lim

## Sheet: Energy_Balance_B3
Filter sterilisation																						Overview
Substrate		flow medium		P		Parameter		Value		Unit	Notes											Energy requirement per reactor volume
		m3/h		W																		Substrate		Pv + Par		Pcooling		Psterilisation		Pcentrifugation		Pdrying		Pheat treatment
		max	min	max	min			min	max															kW/m3		kW/m3		kW/m3		kW/m3		kW/m3		kW/m3
C/N 5	C. glutamicum	6.30238	6.44111	472.912	241.661	Pressure drop over membrane (∆P)		1	2	bar	Personal communication IndusFilter.com, a new filter has a delta P of 0.1 bar, no flow at 2.5 bar													max	min	max	min	max	min	Food max	Food min	Food max	Food min	Food max	Food min
	W. anomalus	12.4006	16.5341	930.502	620.334			101300	202600	Pa												C/N 5	C. glutamicum	3.31732	2.57755	1.72586	1.98431	1.03982	0.420085	0.114937	0.0321823	0.645448	0.854547	4.5147	2.378
	C. saturnus	10.9105	14.5473	818.69	545.793	Pump efficiency		75	75	%													W. anomalus	11.9511	8.8353	5.77835	6.64368	18.6662	6.03185	0.38482	0.10775	2.37112	4.09558	15.1157	7.9618
	M. pulcherrima	12.6248	14.636	947.325	549.12																		C. saturnus	12.4428	9.1838	5.98221	6.87807	22.6888	8.60731	0.398397	0.111551	2.45476	4.24003	15.649	8.24269
	M. extorquens	23.2776	23.7898	1746.68	892.556																		M. pulcherrima	7.72575	5.80981	3.92166	4.50895	5.32301	0.954709	0.261171	0.0731278	1.60926	2.41683	10.2587	5.40353
C/N 20	C. glutamicum	5.00936	5.03834	375.887	189.031																		M. extorquens	13.4042	9.86336	6.37439	7.32898	3.84055	1.55181	0.424515	0.118864	1.06302	1.40738	16.6749	8.78306
	W. anomalus	18.7138	24.9517	1404.23	936.151																	C/N 20	C. glutamicum	2.50584	1.97132	1.28318	1.47534	0.208502	0.0831083	0.0854559	0.0239276	0.415845	0.541677	3.3567	1.76805
	C. saturnus	14.3178	19.0904	1074.37	716.245																		W. anomalus	16.4707	12.0158	7.5738	8.70801	20.1726	4.89066	0.504392	0.14123	3.10802	5.36841	19.8124	10.4357
	M. pulcherrima	15.3705	15.4595	1153.36	580.016																		C. saturnus	15.2207	11.141	7.09382	8.15614	24.4964	8.51523	0.472426	0.132279	2.91091	5.02794	18.5568	9.77433
	M. extorquens	20.0605	20.1766	1505.28	756.996																		M. pulcherrima	7.75935	5.83411	3.93726	4.52688	0.639759	0.255006	0.26221	0.0734187	1.38357	1.80223	10.2996	5.42503
C/N 60	C. glutamicum	9.35891	9.37718	702.265	351.818																		M. extorquens	10.4437	7.76262	5.13864	5.90817	0.834967	0.332816	0.342217	0.0958208	0.696043	0.906902	13.4423	7.08036
	W. anomalus	31.8677	31.9299	2391.26	1197.96																	C/N 60	C. glutamicum	4.52607	3.47335	2.36057	2.71407	0.132968	0.053123	0.157207	0.0440179	0.45686	0.592508	6.17506	3.25255
	C. saturnus	22.6248	32.8121	1697.7	1231.06																		W. anomalus	17.7084	12.8787	8.0379	9.2416	0.452765	0.180887	0.535299	0.149884	2.76141	3.58131	21.0265	11.0752
	M. pulcherrima	15.7011	15.7317	1178.16	590.232																		C. saturnus	18.3107	13.2975	8.25998	9.49694	18.1334	0.185885	0.550089	0.154025	3.38961	5.85478	21.6074	11.3812
	M. extorquens	10.4678	10.4882	785.473	393.503																		M. pulcherrima	7.8089	5.86994	3.96024	4.5533	0.223076	0.0891225	0.26374	0.0738472	1.16982	1.51716	10.3597	5.45669
Steam sterilisation																							M. extorquens	5.07563	3.87803	2.64026	3.03565	0.148723	0.0594173	0.175833	0.0492333	0.292844	0.379794	6.90671	3.63793
Substrate		Flow medium		Steam requirement		Psteam compression		Parameter	Value		Unit	Notes										Energy requirement per kg biomass
		m3/h		kg/h		kW																Substrate		Biomass production		Pv + Par		Pcooling		Psterilisation		Pcentrifugation		Pdrying		Pheat treatment		PTotal
		max	min	max	min	max	min		min	max														kg/h m3reactor		kWh/kg biomass		kWh/kg biomass		kWh/kg biomass		kWh/kg biomass		kWh/kg biomass		kWh/kg biomass		kWh/kg biomass
C/N 5	C. glutamicum	0.593818	0.45509	118.764	91.0181	155.501	62.7711	Steam requirement sterilisatoin	0.1	0.2	kg steam/kg medium													max	min	max	min	max	min	max	min	max	min	max	min	max	min	max	min
	W. anomalus	10.6887	6.55514	2137.73	1311.03	2799	904.158															C/N 5	C. glutamicum	0.853486	0.654199	3.8868	3.94001	2.02213	3.03319	1.21833	0.642137	0.134667	0.0491934	0.75625	1.30625	5.28972	3.63498	13.3079	12.6058
	C. saturnus	12.9933	9.3565	2598.66	1871.3	3402.51	1290.55	Steam capacity	1450	160	kg/h	Steam boiler producing high-pressure steam at 6 bar and feed water temperature of 20°C. Data from AB&Co.dk											W. anomalus	3.13537	3.13537	3.81169	2.81794	1.84296	2.11895	5.95342	1.92381	0.122735	0.0343659	0.75625	1.30625	4.82102	2.53935	17.3081	10.7407
	M. pulcherrima	3.04547	1.03426	609.094	206.853	797.505	142.657																C. saturnus	3.24596	3.24596	3.83331	2.8293	1.84297	2.11896	6.98987	2.6517	0.122736	0.0343661	0.75625	1.30625	4.82106	2.53937	18.3662	11.48
	M. extorquens	2.19325	1.68113	438.649	336.225	574.336	231.879	Steam compression requirement	1000	122.2	kW												M. pulcherrima	2.12795	1.8502	3.6306	3.14009	1.84293	2.437	2.50147	0.516002	0.122733	0.0395242	0.75625	1.30625	4.82095	2.92051	13.6749	10.3594
C/N 20	C. glutamicum	0.117997	0.0890098	23.5994	17.802	30.8994	12.2772		0.689655	1.30933	kWh/kg steam												M. extorquens	1.40564	1.07742	9.53597	9.15463	4.53486	6.80236	2.73224	1.44031	0.302008	0.110323	0.75625	1.30625	11.8628	8.15196	29.7241	26.9658
	W. anomalus	11.5497	5.31181	2309.95	1062.36	3024.48	732.663															C/N 20	C. glutamicum	0.549878	0.414681	4.55709	4.75381	2.33357	3.55777	0.379178	0.200415	0.155409	0.0577013	0.75625	1.30625	6.10444	4.26364	14.2859	14.1396
	C. saturnus	14.0277	9.25512	2805.55	1851.02	3673.38	1276.57																W. anomalus	4.10978	4.10978	4.00769	2.92371	1.84287	2.11885	4.90842	1.19	0.12273	0.0343643	0.75625	1.30625	4.8208	2.53923	16.4588	10.1124
	M. pulcherrima	0.362057	0.273114	72.4115	54.6229	94.8104	37.6709																C. saturnus	3.84914	3.84914	3.95431	2.89442	1.84296	2.11895	6.36412	2.21224	0.122736	0.034366	0.75625	1.30625	4.82104	2.53936	17.8614	11.1056
	M. extorquens	0.472531	0.356449	94.5063	71.2899	123.74	49.1654																M. pulcherrima	1.82951	1.3797	4.24121	4.22854	2.15208	3.28107	0.349688	0.184828	0.143322	0.0532136	0.75625	1.30625	5.62967	3.93204	13.2722	12.9859
C/N 60	C. glutamicum	0.073484	0.0552206	14.6968	11.0441	19.243	7.61663																M. extorquens	0.920388	0.694279	11.3471	11.1808	5.58312	8.50978	0.907191	0.479369	0.371819	0.138015	0.75625	1.30625	14.605	10.1981	33.5705	31.8124
	W. anomalus	0.250218	0.18803	50.0436	37.6059	65.5235	25.9351															C/N 60	C. glutamicum	0.604112	0.453595	7.4921	7.65738	3.9075	5.98348	0.220105	0.117116	0.260227	0.0970423	0.75625	1.30625	10.2217	7.17061	22.8579	22.3319
	C. saturnus	10.3806	0.193225	2076.11	38.645	2718.31	26.6517																W. anomalus	3.65145	2.74167	4.84968	4.69739	2.20129	3.37079	0.123996	0.065977	0.146599	0.0546687	0.75625	1.30625	5.75839	4.03956	13.8362	13.5346
	M. pulcherrima	0.123281	0.0926416	24.6563	18.5283	32.2832	12.7781																C. saturnus	4.48213	4.48213	4.08527	2.96679	1.84287	2.11885	4.04572	0.0414725	0.12273	0.0343643	0.75625	1.30625	4.8208	2.53923	15.6736	9.00696
	M. extorquens	0.0821908	0.0617634	16.4382	12.3527	21.523	8.51909																M. pulcherrima	1.54688	1.16146	5.04818	5.05392	2.56016	3.92032	0.144211	0.076733	0.170498	0.0635811	0.75625	1.30625	6.69716	4.69811	15.3765	15.1189
Power input agitation & aeration																							M. extorquens	0.387232	0.290751	13.1075	13.338	6.81829	10.4407	0.384067	0.204358	0.454077	0.169331	0.75625	1.30625	17.8361	12.5122	39.3563	37.9708
Substrate		OTR mmol O2/L h		Energy requirement				Notes
		m3/h		kW/m3		kWh
		max	min	max	min	max	min
C/N 5	C. glutamicum	81.0402	62.1175	3.31732	2.57755	268.837	160.111	Values obtained from https://www.sciencedirect.com/science/article/pii/S0009250916303815#ec0015
	W. anomalus	271.331	207.976	11.9511	8.8353	3242.7	1837.53
	C. saturnus	280.904	215.313	12.4428	9.1838	3495.22	1977.4
	M. pulcherrima	184.148	141.15	7.72575	5.80981	1422.68	820.052
	M. extorquens	299.319	229.429	13.4042	9.86336	4012.12	2262.94
C/N 20	C. glutamicum	60.2537	46.1846	2.50584	1.97132	150.986	91.0445
	W. anomalus	355.639	272.599	16.4707	12.0158	5857.64	3275.5
	C. saturnus	333.101	255.323	15.2207	11.141	5070.03	2844.56
	M. pulcherrima	184.88	141.711	7.75935	5.83411	1434.55	826.759
	M. extorquens	241.293	184.951	10.4437	7.76262	2520	1435.71
C/N 60	C. glutamicum	110.844	84.9623	4.52607	3.47335	501.688	295.104
	W. anomalus	377.432	289.302	17.7084	12.8787	6683.7	3725.84
	C. saturnus	387.86	297.296	18.3107	13.2975	7101.98	3953.3
	M. pulcherrima	185.959	142.538	7.8089	5.86994	1452.14	836.691
	M. extorquens	123.978	95.0291	5.07563	3.87803	629.265	368.526
Power input cooling
Substrate		Theoretical OUR		Heat of reaction		Max heat of impeller		Pinput for cooling		Total heat		Cooling water				Parameter			Value		Unit
		(g O2/ L h)		kW/ m3		kW/ m3		kW/ m3		kW		m3/h		m3/ton biomass
		max	min	max	min	max	min	max	min	min	max	min	max	min	max				min	max
C/N 5	C. glutamicum	2.59329	1.98776	-10.3551	-7.93724	1.5	5	1.72586	1.98431	258.878	297.646	14.8284	17.049	115.826	173.739	Th	bioreactor temperature		30	30	°C
	W. anomalus	8.6826	6.65524	-34.6701	-26.5747	1.5	5	5.77835	6.64368	866.753	996.553	49.647	57.0818	105.563	121.372	Tci	incoming cooling water		10	10	°C
	C. saturnus	8.98892	6.89003	-35.8933	-27.5123	1.5	5	5.98221	6.87807	897.331	1031.71	51.3985	59.0956	105.564	121.373	COP	coeff of performance		6	4
	M. pulcherrima	5.89273	4.51679	-23.53	-18.0358	1.5	5	3.92166	4.50895	588.25	676.342	33.6945	38.7404	105.562	139.59	q	specific heat of reaction		460	460	kJ/mol O2
	M. extorquens	9.57821	7.34173	-38.2463	-29.3159	1.5	5	6.37439	7.32898	956.159	1099.35	54.768	62.9698	259.753	389.634	Tco	outcoming cooling water		25	25	°C
C/N 20	C. glutamicum	1.92812	1.47791	-7.69909	-5.90137	1.5	5	1.28318	1.47534	192.477	221.301	11.0249	12.676	133.665	203.787	Cpc	heat capacity water		4190		kj/kg °C
	W. anomalus	11.3805	8.72315	-45.4428	-34.832	1.5	5	7.5738	8.70801	1136.07	1306.2	65.0733	74.8182	105.558	121.366
	C. saturnus	10.6592	8.17033	-42.5629	-32.6246	1.5	5	7.09382	8.15614	1064.07	1223.42	60.9493	70.0766	105.563	121.372
	M. pulcherrima	5.91617	4.53476	-23.6236	-18.1075	1.5	5	3.93726	4.52688	590.59	679.033	33.8285	38.8945	123.27	187.937
	M. extorquens	7.72136	5.91844	-30.8318	-23.6327	1.5	5	5.13864	5.90817	770.796	886.225	44.1506	50.7623	319.797	487.434
C/N 60	C. glutamicum	3.54701	2.71879	-14.1634	-10.8563	1.5	5	2.36057	2.71407	354.085	407.111	20.2817	23.319	223.819	342.729
	W. anomalus	12.0778	9.25767	-48.2274	-36.9664	1.5	5	8.0379	9.2416	1205.68	1386.24	69.0607	79.4028	126.088	193.076
	C. saturnus	12.4115	9.51346	-49.5599	-37.9878	1.5	5	8.25998	9.49694	1239	1424.54	70.9688	81.5967	105.558	121.366
	M. pulcherrima	5.95069	4.56122	-23.7614	-18.2132	1.5	5	3.96024	4.5533	594.036	682.995	34.0259	39.1215	146.644	224.553
	M. extorquens	3.96728	3.04093	-15.8416	-12.1426	1.5	5	2.64026	3.03565	396.039	455.348	22.6848	26.082	390.547	598.037
Heat treatment
Substrate		flow IN heat treatment		Eheat treatment		Parameter		Value		Unit		Notes
		m3/h		kW
		max	min	max	min			min	max
C/N 5	C. glutamicum	6.8962	6.8962	677.205	356.7	steam requirement		0.075		kg steam/kg culture		Values for heat treatment quorn (patent 1998) (74°C; 30-45 min with steam at 4 bar)
	W. anomalus	23.0892	23.0892	2267.35	1194.27
	C. saturnus	23.9038	23.9038	2347.35	1236.4	Steam capacity		1450	160	kg/h		Steam boiler producing high-pressure steam at 6 bar and feed water temperature of 20°C. Data from AB&Co.dk
	M. pulcherrima	15.6702	15.6702	1538.81	810.53	Steam compression requirement		1000	122.2	kW
	M. extorquens	25.4709	25.4709	2501.23	1317.46			0.689655	1.30933	kWh/kg steam
C/N 20	C. glutamicum	5.12735	5.12735	503.504	265.208
	W. anomalus	30.2635	30.2635	2971.87	1565.35
	C. saturnus	28.3456	28.3456	2783.53	1466.15
	M. pulcherrima	15.7326	15.7326	1544.93	813.754
	M. extorquens	20.533	20.533	2016.34	1062.05
C/N 60	C. glutamicum	9.4324	9.4324	926.258	487.883
	W. anomalus	32.1179	32.1179	3153.97	1661.27
	C. saturnus	33.0053	33.0053	3241.11	1707.17
	M. pulcherrima	15.8244	15.8244	1553.95	818.503
	M. extorquens	10.55	10.55	1036.01	545.69
Power for centrifugation
Substrate		flow IN Cetrifuge		Ecentrifugation		Parameter		Value		Notes
		m3/h		kW				kWh/m3
		max	min	max	min			min	max
C/N 5	C. glutamicum	6.8962	6.8962	17.2405	4.82734	Energy requirement centrifugation		0.7	2.5	Valus for yeast harvesting with both nozzle centrifuge and disk-type centrifuge with 90 % effeciency.
	W. anomalus	23.0892	23.0892	57.7231	16.1625
	C. saturnus	23.9038	23.9038	59.7595	16.7327
	M. pulcherrima	15.6702	15.6702	39.1756	10.9692
	M. extorquens	25.4709	25.4709	63.6772	17.8296
C/N 20	C. glutamicum	5.12735	5.12735	12.8184	3.58915
	W. anomalus	30.2635	30.2635	75.6588	21.1845
	C. saturnus	28.3456	28.3456	70.8639	19.8419
	M. pulcherrima	15.7326	15.7326	39.3314	11.0128
	M. extorquens	20.533	20.533	51.3326	14.3731
C/N 60	C. glutamicum	9.4324	9.4324	23.581	6.60268
	W. anomalus	32.1179	32.1179	80.2948	22.4826
	C. saturnus	33.0053	33.0053	82.5134	23.1037
	M. pulcherrima	15.8244	15.8244	39.561	11.0771
	M. extorquens	10.55	10.55	26.375	7.385
Power input drying
Substrate		flow IN		CDW conc_3		Water to be removed		Pdrying		Parameter		Value		Notes
		m3/h		g/L		m3/h		kW				kWh/kg
		max	min	max	min	max	min	max	min			min	max
C/N 5	C. glutamicum	0.426743	0.490649	300	200	0.293386	0.388431	96.8173	128.182	Energy requirement drying heat pump		0.33	0.33	Low temperature drying of food, using a heat pump. Final biomass water content is set at 4 %
	W. anomalus	1.56769	2.35153	300	200	1.07778	1.86163	355.669	614.337
	C. saturnus	1.62298	2.43447	300	200	1.1158	1.92729	368.213	636.005
	M. pulcherrima	1.06398	1.38765	300	200	0.731484	1.09856	241.39	362.524
	M. extorquens	0.702821	0.808063	300	200	0.48319	0.639716	159.453	211.106
C/N 20	C. glutamicum	0.274939	0.311011	300	200	0.189021	0.246217	62.3768	81.2516
	W. anomalus	2.05489	3.08234	300	200	1.41274	2.44018	466.204	805.261
	C. saturnus	1.92457	2.88685	300	200	1.32314	2.28543	436.637	754.19
	M. pulcherrima	0.914757	1.03477	300	200	0.628895	0.819195	207.535	270.334
	M. extorquens	0.460194	0.520709	300	200	0.316383	0.412228	104.406	136.035
C/N 60	C. glutamicum	0.302056	0.340196	300	200	0.207664	0.269322	68.529	88.8762
	W. anomalus	1.82572	2.05625	300	200	1.25519	1.62787	414.211	537.196
	C. saturnus	2.24106	3.36159	300	200	1.54073	2.66126	508.441	878.217
	M. pulcherrima	0.773438	0.871097	300	200	0.531738	0.689619	175.474	227.574
	M. extorquens	0.193616	0.218063	300	200	0.133111	0.172634	43.9267	56.9691

## Sheet: Wastewater_treatment_B4
Power production AD
Substrate		flow IN		Sludge production		CH4 produced		Electricity produced		Electricity produced		Cost sludge treatement		Parameter			Value	Unit	Notes
		kg COD/h		kg COD/h		kmol/h		MW		kWh/kg biomass		EUR/kg biomass
		max	min	max	min	max	min	max	min	max	min	max	min
C/N 5	C. glutamicum	77.7754	60.9821	14.3015	11.2135	0.878098	0.688499	0.0444903	0.0348839	0.347518	0.355488	0.00406626	0.00415951	COD Removal eff			100	%	Assumed: bCOD = COD
	W. anomalus	158.345	215.142	29.1169	39.5607	1.78775	2.42899	0.0905792	0.123069	0.192596	0.261678	0.00225354	0.00306186	Cost sludge treatment			280	EUR/ton CDW	EU commission
	C. saturnus	135.755	183.743	24.9629	33.7871	1.5327	2.07449	0.0776568	0.105108	0.159494	0.215874	0.00186622	0.00252591	Specific energy CH4 at 35°C			38	MJ/kg CH4	Average values reported by Van Haandel et al. 2016 are used
	M. pulcherrima	168.988	172.201	31.0739	31.6646	1.90791	1.94418	0.0966672	0.0985049	0.302849	0.354934	0.00354359	0.00415303	Sludge yield			0.13	kg CDW/ kg COD
	M. extorquens	128.602	100.799	23.6475	18.5352	1.45194	1.13804	0.0735647	0.0576608	0.348902	0.356784	0.00408245	0.00417468	Electricity production eff			30	%
C/N 20	C. glutamicum	156.976	118.666	28.8651	21.8206	1.77229	1.33976	0.0897959	0.0678812	1.08868	1.0913	0.0127385	0.0127691	Biogas yield			0.5	m3 Biogas/ kg COD
	W. anomalus	342.784	462.079	63.0319	84.9681	3.87009	5.21695	0.196085	0.264326	0.318078	0.428775	0.00372179	0.00501703
	C. saturnus	181.153	245.799	33.3108	45.198	2.04525	2.77511	0.103626	0.140606	0.179479	0.243527	0.00210006	0.00284948	CH4 in biogas			70	%
	M. pulcherrima	321.836	243.77	59.1798	44.825	3.63358	2.75221	0.184101	0.139445	0.670857	0.673796	0.00784961	0.00788399	CH4 volume at 35 °C			25.3	m3/kmol
	M. extorquens	90.2277	68.4811	16.5913	12.5924	1.01869	0.773163	0.0516134	0.0391736	0.373853	0.376156	0.0043744	0.00440135	Molar mass CH4			16	kg/kmol
C/N 60	C. glutamicum	753.978	565.99	138.643	104.075	8.51254	6.39012	0.431302	0.323766	4.75962	4.75853	0.0556917	0.0556789
	W. anomalus	1380.69	1036.01	253.885	190.504	15.5883	11.6967	0.789806	0.592634	1.442	1.44105	0.0168726	0.0168616
	C. saturnus	821.693	1498.08	151.095	275.47	9.27705	16.9136	0.470037	0.856955	0.699128	1.27463	0.00818041	0.0149142
	M. pulcherrima	393.141	296.132	72.2916	54.4534	4.43863	3.34338	0.224891	0.169398	0.969226	0.972326	0.0113408	0.0113771
	M. extorquens	527.018	396.671	96.9091	72.9407	5.95012	4.47849	0.301473	0.22691	5.19021	5.20284	0.06073	0.0608778
Cost Overview AD
Substrate		flow IN		COD concentration		Size		CAPEX AD		OPEX AD		Parameter			Value	Unit	Notes
		m3/h		kg COD/m3		m3		EUR		EUR/year
		max	min	max	min	max	min	max	min	max	min
C/N 5	C. glutamicum	5.87564	5.95046	6.66996	5.11976	242.659	190.264	156554	122751	14736.3	11554.4	Cost sludge treatment			280	EUR/ton CDW	EU commission
	W. anomalus	10.8329	14.1826	4.66699	4.70604	494.038	671.242	318734	433059	30002	40763.3	Conversion $ to EUR			0.93	EUR/$
	C. saturnus	9.2875	12.1128	4.48134	4.52039	423.556	573.279	273262	369858	25721.8	34814.2	Cost UASB			600	$/m3	Average values reported by Van Haandel et al. 2016 are used.
	M. pulcherrima	11.5608	13.2483	5.00454	4.37172	527.243	537.266	340157	346623	32018.5	32627.2	Operation			1	% of CAPEX
	M. extorquens	22.5748	22.9817	8.32426	6.38187	401.237	314.494	258863	202899	24366.4	19098.7	Personnel			3.5	% of CAPEX
C/N 20	C. glutamicum	4.73442	4.72733	0.805591	0.612553	489.766	370.238	315978	238863	29742.6	22483.9	Maintenance			2	% of CAPEX
	W. anomalus	16.6589	21.8694	1.03515	1.0742	1069.49	1441.69	689992	930121	64948.1	87551.1
	C. saturnus	12.3933	16.2036	1.34747	1.38652	565.198	766.892	364644	494769	34323.5	46572
	M. pulcherrima	14.4558	14.4247	0.877544	0.667668	1004.13	760.563	647824	490686	60978.9	46187.6
	M. extorquens	19.6003	19.6559	2.29879	1.73481	281.51	213.661	181620	137846	17095.6	12975.2
C/N 60	C. glutamicum	9.05686	9.03698	0.471199	0.355774	2352.41	1765.89	1.51768e+06	1.13928e+06	142858	107239
	W. anomalus	30.042	29.8737	0.856792	0.648738	4307.77	3232.35	2.7792e+06	2.08539e+06	261603	196295
	C. saturnus	20.3837	29.4505	1.03515	1.0742	2563.68	4674.01	1.65399e+06	3.01549e+06	155688	283845
	M. pulcherrima	14.9277	14.8607	0.730816	0.552801	1226.6	923.933	791355	596086	74489.3	56108.8
	M. extorquens	10.2742	10.2702	0.267149	0.201557	1644.3	1237.61	1.06084e+06	798461	99855.1	75158.1
Notes: All costs related to the subsequent aerabic treatment step dedicated to N-removal is represented under the N-removal cost.

## Sheet: Cost_estimation_B5
Unit costs of cost components
Parameter	Value	Unit	Reference
Electricity cost	0.045	EUR/kWhel	Energiamarkkinavirasto.
Cooling water	0.05	EUR/ton	Pihlajaniemi et al., 2020; Towler and Sinnott, 2012
Ammonia	700	EUR/ton	Pihlajaniemi et al., 2020, Alibaba
Ethanol	550	EUR/ton	IndexMundi, 2022 (average of last 10 years)
Nutrients	100	EUR/ton biomass	Simo Ellilä. 22/4/2020. Interview.
Personnel	2	million EUR/year	Voutilainen et al. 2020 (Torula protein production)
N-removal	3	EUR/kg TAN	Van Dongen et al., 2001
CAPEX*	70.2	million EUR	Voutilainen et al. 2020 (Torula protein production)
Total cost (EUR/ton biomass)																Total cost (EUR/ton biomass)
Initial Condition	Organism	Energy requirement	Personnel	Nutrients	Cooling water	Total OPEX	Substrate cost	Nitrogen cost	N-removal	C-removal	CAPEX (with return of investment of 10 years)	Total	Soy chunks	Tofu	Quorn	Initial Condition	Organism	Energy requirement	Personnel	Nutrients	Cooling water	Total OPEX	Substrate cost	Nitrogen cost	N-removal	CAPEX (with return of investment of 10 years)	Total
C/N 5	C. glutamicum	757.991	1405.62	100	7.23912	2270.85	2166.07	81.0608	705.989	19.0822	4933.71	10176.8	8540	7000	6600	C/N 5	C. glutamicum	0.0744826	0.13812	0.00982631	0.000711338	0.22314	0.212844	0.00796529	0.0693727	0.484802	1
	W. anomalus	761.276	419.824	101	5.67337	1287.77	1160.15	37.2585	272.02	15.9035	1473.58	4246.69	8540	7000	6600		W. anomalus	0.179264	0.0988592	0.0237832	0.00133595	0.303242	0.273189	0.00877355	0.0640546	0.346996	1
	C. saturnus	767.639	405.518	102	5.67342	1280.83	985.967	23.2649	216.306	13.1378	1423.37	3942.87	8540	7000	6600		C. saturnus	0.19469	0.102848	0.0258695	0.0014389	0.324847	0.250063	0.00590048	0.05486	0.360997	1
	M. pulcherrima	850.311	618.587	103	6.12878	1578.03	1740.3	90.4178	458.675	21.0109	2171.24	6059.67	8540	7000	6600		M. pulcherrima	0.140323	0.102083	0.0169976	0.0010114	0.260415	0.287194	0.0149212	0.0756931	0.35831	1
	M. extorquens	878.719	380.568	104	16.2347	1379.52	4857.66	56.1947	916.547	8.54127	1335.8	8554.26	8540	7000	6600		M. extorquens	0.102723	0.0444888	0.0121577	0.00189785	0.161267	0.567864	0.00656921	0.107145	0.156156	1
C/N 20	C. glutamicum	807.454	1890.53	105	8.4363	2811.42	2672.62	70.2242	92.4096	50.8609	6635.76	12333.3	8540	7000	6600	C/N 20	C. glutamicum	0.0654695	0.153287	0.00851354	0.000684027	0.227954	0.216699	0.00569388	0.0074927	0.538036	1
	W. anomalus	863.803	320.3	106	5.67311	1295.78	1335.68	35.0834	70.788	26.1345	1124.25	3887.72	8540	7000	6600		W. anomalus	0.222188	0.0823877	0.0272653	0.00145924	0.3333	0.343565	0.00902416	0.0182081	0.289181	1
	C. saturnus	906.434	341.973	107	5.67339	1361.08	1091.13	21.3623	73.1893	14.8076	1200.32	3761.89	8540	7000	6600		C. saturnus	0.240952	0.0909045	0.0284431	0.00150812	0.361807	0.290048	0.00567859	0.0194555	0.319075	1
	M. pulcherrima	923.439	616.136	108	7.78017	1655.36	2464.76	64.7626	100.17	34.0175	2162.64	6481.7	8540	7000	6600		M. pulcherrima	0.142469	0.0950578	0.0166623	0.00120033	0.255389	0.380264	0.00999161	0.0154543	0.333653	1
	M. extorquens	997.299	472.088	109	20.1808	1598.57	6393.44	28.6379	272.607	7.31466	1657.03	9957.6	8540	7000	6600		M. extorquens	0.100155	0.0474099	0.0109464	0.00202667	0.160538	0.642066	0.00287599	0.0273768	0.166409	1
C/N 60	C. glutamicum	708.628	1027.67	110	14.1637	1860.46	4546.19	39.7414	56.2068	132.334	3607.13	10242.1	8540	7000	6600	C/N 60	C. glutamicum	0.069188	0.100338	0.01074	0.00138289	0.181649	0.443875	0.00388021	0.00548784	0.352188	1
	W. anomalus	834.422	301.807	111	7.97911	1255.21	2561.1	22.3883	99.5602	71.1532	1059.34	5068.75	8540	7000	6600		W. anomalus	0.164621	0.0595427	0.0218989	0.00157418	0.247637	0.505272	0.00441693	0.019642	0.208995	1
	C. saturnus	949.363	293.692	112	5.67311	1360.73	1542.89	12.9346	79.4204	70.3508	1030.86	4097.18	8540	7000	6600		C. saturnus	0.231711	0.0716815	0.0273359	0.00138464	0.332113	0.376573	0.00315694	0.0193842	0.251602	1
	M. pulcherrima	1169.32	612.561	113	9.27991	1904.16	2978.62	26.0382	85.645	41.1997	2150.09	7185.75	8540	7000	6600		M. pulcherrima	0.162727	0.0852466	0.0157256	0.00129143	0.264991	0.414518	0.00362358	0.0119187	0.299216	1
	M. extorquens	1506.01	918.807	114	24.7146	2563.54	7932.77	69.3458	32.3205	82.8095	3225.01	13905.8	8540	7000	6600		M. extorquens	0.108301	0.0660737	0.00819802	0.00177729	0.18435	0.570465	0.00498683	0.00232425	0.231919	1
	Min	708.628	293.692	100	5.67311	1255.21	985.967	12.9346	32.3205	7.31466	1030.86	3761.89	Ref: Voutilainen et al. 2020				Min	0.0654695	0.0444888	0.00819802	0.000684027	0.160538	0.212844	0.00287599	0.00232425	0.156156	1
	Max	1506.01	1890.53	114	24.7146	2811.42	7932.77	90.4178	916.547	132.334	6635.76	13905.8					Max	0.240952	0.153287	0.0284431	0.00202667	0.361807	0.642066	0.0149212	0.107145	0.538036	1
Total cost (EUR/ton protein)
Initial Condition	Organism	Energy requirement	Personnel	Nutrients	Cooling water	Total OPEX	Substrate cost	Nitrogen cost	N-removal	COD-removal	CAPEX (with return of investment in 10 years)	Total	Soy chunks	Tofu	Quorn
C/N 5	C. glutamicum	1205.42	2235.32	159.028	11.5122	3611.28	3444.65	128.909	1122.72	30.3459	7845.98	16183.9	16583	55556	47826	9321.98
	W. anomalus	4072.8	2246.05	540.347	30.3524	6889.55	6206.76	199.332	1455.3	85.0834	7883.62	22719.6	16583	55556	47826	3862.63
	C. saturnus	11089.1	5858.01	1473.47	81.9569	18502.6	14243	336.079	3124.71	189.786	20561.6	56957.8	16583	55556	47826	3584.19
	M. pulcherrima	2705.55	1968.24	327.729	19.5008	5021.03	5537.35	287.695	1459.43	66.8531	6908.54	19280.9	16583	55556	47826	5431.49
	M. extorquens	4887.12	2116.59	578.411	90.2916	7672.41	27016.6	312.535	5097.51	47.5035	7429.22	47575.8	16583	55556	47826	8428.36
C/N 20	C. glutamicum	3195.88	7482.66	415.587	33.3906	11127.5	10578.1	277.945	365.754	201.306	26264.1	48814.8	16583	55556	47826	11057.1
	W. anomalus	5616.34	2082.55	689.199	36.8859	8424.98	8684.46	228.108	460.255	169.923	7309.76	25277.5	16583	55556	47826	3641.16
	C. saturnus	7198.26	2715.71	849.719	45.054	10808.7	8664.96	169.644	581.218	117.591	9532.13	29874.3	16583	55556	47826	3487.28
	M. pulcherrima	2404.62	1604.41	281.231	20.2595	4310.52	6418.19	168.641	260.842	88.5811	5631.48	16878.3	16583	55556	47826	6063.61
	M. extorquens	6827.31	3231.82	746.192	138.154	10943.5	43768.2	196.049	1866.21	50.0747	11343.7	68167.7	16583	55556	47826	9677.77
C/N 60	C. glutamicum	3295.63	4779.42	511.58	65.8714	8652.5	21143.1	184.826	261.402	615.45	16775.8	47633	16583	55556	47826	9542.64
	W. anomalus	4499.28	1627.37	598.522	43.0241	6768.19	13809.7	120.72	536.837	383.664	5712.06	27331.1	16583	55556	47826	4887.7
	C. saturnus	9947.59	3077.36	1173.56	59.4438	14257.9	16166.6	135.531	832.18	737.148	10801.5	42930.9	16583	55556	47826	3797.53
	M. pulcherrima	6456.12	3382.12	623.904	51.2369	10513.4	16445.8	143.764	472.869	227.474	11871.2	39674.5	16583	55556	47826	6730.77
	M. extorquens	29705.8	18123.3	2248.63	487.49	50565.2	156472	1367.83	637.515	1633.4	63612.7	274289	16583	55556	47826	13200.3
	Min	1205.42	1604.41	159.028	11.5122	3611.28	3444.65	120.72	260.842	30.3459	5631.48	16183.9	Ref: Voutilainen et al. 2020
	Max	29705.8	18123.3	2248.63	487.49	50565.2	156472	1367.83	5097.51	1633.4	63612.7	274289
